# Supplementary material for: Detecting Redox Potentials Using Porous Boron Nitride/ATP-DNA Aptamer/Methylene Blue Biosensor to Monitor Microbial Activities
Source: Micromachines (Basel). 2022 Jan 4;13(1):83. doi: 10.3390/mi13010083 (PMC8777636; doi:10.3390/mi13010083)
Supplement: Supplementary file 1 [file micromachines-13-00083-s001.zip]

Archive with 1 entries (1 files):
- micromachines-1528308-supplementary.pdf
